# Supplementary material for: Risk Communication Distributed among Migrant Workers during the COVID-19 Crisis in Thailand: Analysis on Structural and Networking Gaps
Source: Trop Med Infect Dis. 2022 Oct 12;7(10):296. doi: 10.3390/tropicalmed7100296 (PMC9607165; doi:10.3390/tropicalmed7100296)
Supplement: Supplementary file 1 [file tropicalmed-07-00296-s001.zip]

Archive with 1 entries (1 files):
- tropicalmed-1939272-supplementary.pdf
